# Supplementary material for: Structures of Atm1 provide insight into [2Fe-2S] cluster export from mitochondria
Source: Nat Commun. 2022 Jul 27;13:4339. doi: 10.1038/s41467-022-32006-8 (PMC9329353; doi:10.1038/s41467-022-32006-8)
Supplement: Supplementary file 4 — Source Data [file 41467_2022_32006_MOESM4_ESM.xlsx]

## Sheet: Supplementary Figure 2c
CtAtm1 activity measurements (A620 nm)
	sample 1	sample 2	sample 3	sample4	sample5	sample6
DDM-buffer	0.2895	0.2797	0.2836	0.2769	0.2929	0.2872
E603Q-DDM	0.3798	0.3951	0.378	0.3781	0.3759	0.3733
CtAtm1-DDM	0.8997	0.8802	0.9096	0.9567	0.8947	0.8832
Disc-buffer	0.3184	0.2821	0.2887	0.2912	0.2802	0.2746
E603Q-discs	0.3397	0.3423	0.3479	0.3588	0.3315	0.3384
CtAtm1-discs	1.0665	1.0223	1.0857	1.0885	1.0241	1.0505

## Sheet: Figure 1c
CtAtm1 activity measurements (A620 nm)
	sample 1	sample 2	sample 3
DDM-buffer	0.3817	0.3786	0.3831
CtAtm1	0.4298	0.4259	0.4321
CtAtm1+GSH	0.4298	0.4259	0.4321
CtAtm1+GSSG	0.4662	0.4659	0.4834
CtAtm1+Cluster	0.5217	0.5414	0.5286
E603Q+Cluster	0.3899	0.3982	0.4028

## Sheet: Figure 2d
buffer		WT_Apo		WT+Cluster		R289A/R402A+Cluster		R289A/R402A/Q351A+Cluster			buffer		R285A/R351A+Cluster
Wavelength (nm)	Abs	Wavelength (nm)	Abs	Wavelength (nm)	Abs	Wavelength (nm)	Abs	Wavelength (nm)	Abs		Wavelength (nm)	Abs	Wavelength (nm)	Abs
599.983	0.00205612	599.983	0.04693	599.983	0.0780456	599.983	0.0516659	599.983	0.0316045		599.013	0.00782125	599,0128174+O141N104N104:O392	0.0645939
599.5	-0.00074007	599.5	0.0437122	599.5	0.0763103	599.5	0.0491178	599.5	0.029591		598.01	0.00742419	598.01	0.0626468
599.018	-0.000831696	599.018	0.0443178	599.018	0.0761685	599.018	0.0496557	599.018	0.0285099		597.007	0.00739754	597.007	0.0619465
598.498	-0.00160641	598.498	0.0438064	598.498	0.0740828	598.498	0.0478929	598.498	0.028897		596.004	0.00638037	596.004	0.063314
598.016	-0.00266387	598.016	0.0419212	598.016	0.0752124	598.016	0.0476096	598.016	0.0272245		595.001	0.00890043	595.001	0.0634927
597.496	-0.00322755	597.496	0.0431498	597.496	0.075766	597.496	0.0478633	597.496	0.0274016		593.998	0.00962746	593.998	0.0646706
597.013	-0.00205843	597.013	0.0403009	597.013	0.0706529	597.013	0.0480073	597.013	0.0266621		592.994	0.00981803	592.994	0.0644202
596.493	-0.00215777	596.493	0.0454188	596.493	0.0748349	596.493	0.0460895	596.493	0.0267731		591.99	0.00841987	591.99	0.0648216
596.01	-0.0020069	596.01	0.0449738	596.01	0.0743641	596.01	0.0482864	596.01	0.0278758		590.985	0.00929546	590.985	0.0638266
595.49	-0.00199639	595.49	0.0454416	595.49	0.0740951	595.49	0.047035	595.49	0.0274036		590.018	0.00737268	590.018	0.0642405
595.007	-0.00266814	595.007	0.0451662	595.007	0.0739658	595.007	0.04783	595.007	0.0205599		589.013	0.00727796	589.013	0.0651686
594.486	-0.00263027	594.486	0.0435376	594.486	0.0701079	594.486	0.0453784	594.486	0.0275636		588.008	0.00823738	588.008	0.0654683
594.003	-0.00154946	594.003	0.0450043	594.003	0.0751985	594.003	0.0471227	594.003	0.0280466		587.003	0.00829178	587.003	0.064708
593.483	-0.00196758	593.483	0.0432409	593.483	0.0734395	593.483	0.0459367	593.483	0.0267443		585.997	0.00769526	585.997	0.0666448
592.999	-0.00324061	592.999	0.0421859	592.999	0.0750809	592.999	0.0462398	592.999	0.0278847		584.991	0.0072399	584.991	0.0672746
592.516	-0.00347466	592.516	0.043848	592.516	0.0735983	592.516	0.0472996	592.516	0.0286121		583.985	0.0075536	583.985	0.0654281
591.995	-0.000490417	591.995	0.0446642	591.995	0.0747324	591.995	0.0476009	591.995	0.027182		583.016	0.00736392	583.016	0.0655329
591.512	-0.00250906	591.512	0.042776	591.512	0.0748812	591.512	0.0464476	591.512	0.0272822		582.009	0.00754301	582.009	0.0651038
590.991	-0.00143399	590.991	0.0441224	590.991	0.0732065	590.991	0.0466865	590.991	0.0272804		581.002	0.00706303	581.002	0.0663767
590.507	-0.00289145	590.507	0.0435251	590.507	0.0756093	590.507	0.046608	590.507	0.0261453		579.995	0.00799919	579.995	0.0662927
589.987	-0.000904135	589.987	0.0416955	589.987	0.0751226	589.987	0.046794	589.987	0.0243255		578.988	0.0062757	578.988	0.0657618
589.503	-0.00146134	589.503	0.0451136	589.503	0.0733337	589.503	0.0476493	589.503	0.0260151		578.017	0.007197	578.017	0.0667095
588.982	-0.00113765	588.982	0.0454519	588.982	0.0760504	588.982	0.0466829	588.982	0.0259568		577.009	0.00817955	577.009	0.0637329
588.498	-0.0017061	588.498	0.045903	588.498	0.0725076	588.498	0.0438471	588.498	0.025747		576.001	0.00646173	576.001	0.0660133
588.014	-0.00182768	588.014	0.043611	588.014	0.0732815	588.014	0.0456012	588.014	0.025582		574.993	0.00710121	574.993	0.0641569
587.493	-6.35e-05	587.493	0.0460006	587.493	0.0746851	587.493	0.0451396	587.493	0.0263207		573.984	0.00644397	573.984	0.065839
587.009	-0.00201587	587.009	0.044228	587.009	0.0754278	587.009	0.0461784	587.009	0.0255166		573.012	0.00815621	573.012	0.0664434
586.487	-0.00141304	586.487	0.0439108	586.487	0.0741664	586.487	0.0481279	586.487	0.0266055		572.003	0.00683185	572.003	0.0635253
586.003	-0.00343178	586.003	0.0422166	586.003	0.0749899	586.003	0.0429034	586.003	0.0276516		570.994	0.00715955	570.994	0.0647329
585.482	-0.00250206	585.482	0.0445229	585.482	0.0736618	585.482	0.0454165	585.482	0.0242945		569.984	0.00806105	569.984	0.0655448
584.997	-0.000890237	584.997	0.042686	584.997	0.074718	584.997	0.0448483	584.997	0.0233617		569.012	0.00954958	569.012	0.0682336
584.513	-0.00216874	584.513	0.0421216	584.513	0.0746507	584.513	0.0448158	584.513	0.0270447		568.001	0.00721232	568.001	0.065879
583.991	-0.000826425	583.991	0.0421667	583.991	0.0759065	583.991	0.0428209	583.991	0.0290034		566.991	0.00813313	566.991	0.0678866
583.507	-0.00203092	583.507	0.0426871	583.507	0.0743329	583.507	0.0462582	583.507	0.0241615		566.018	0.00560651	566.018	0.0655991
582.985	-0.00218934	582.985	0.0420078	582.985	0.0748107	582.985	0.0447183	582.985	0.0223037		565.007	0.00689452	565.007	0.0666595
582.5	-0.00210135	582.5	0.0420766	582.5	0.0771249	582.5	0.0459843	582.5	0.0254022		563.996	0.00762831	563.996	0.0680372
582.016	-0.00380026	582.016	0.0418403	582.016	0.0762166	582.016	0.0440855	582.016	0.0258147		562.984	0.00649484	562.984	0.0677273
581.494	-0.00284397	581.494	0.044861	581.494	0.0765844	581.494	0.0452122	581.494	0.0266227		562.01	0.00575065	562.01	0.0665242
581.009	-0.0025999	581.009	0.0414755	581.009	0.0745513	581.009	0.0423251	581.009	0.0273262		560.998	0.00551249	560.998	0.0693088
580.487	-0.0025963	580.487	0.0440651	580.487	0.071171	580.487	0.0431089	580.487	0.0260179		559.986	0.00783667	559.986	0.0683549
580.002	-0.00207291	580.002	0.0421708	580.002	0.0749319	580.002	0.0438057	580.002	0.0261545		559.011	0.00655023	559.011	0.0679135
579.517	-0.00285441	579.517	0.0411277	579.517	0.075519	579.517	0.0441656	579.517	0.0245083		557.998	0.00678505	557.998	0.0680683
578.994	-0.00380052	578.994	0.0404605	578.994	0.0718064	578.994	0.0439746	578.994	0.0258719		556.985	0.00593987	556.985	0.0690066
578.509	-0.00448399	578.509	0.041586	578.509	0.0742584	578.509	0.0427932	578.509	0.0257831		556.01	0.00614863	556.01	0.0701199
577.987	-0.00219372	577.987	0.0403433	577.987	0.0752153	577.987	0.0446722	577.987	0.0239454		554.997	0.0066842	554.997	0.0676024
577.501	-0.00248183	577.501	0.0429966	577.501	0.0739922	577.501	0.0468465	577.501	0.0242457		553.983	0.00669737	553.983	0.0651526
577.016	-0.0017917	577.016	0.04262	577.016	0.0778113	577.016	0.0464356	577.016	0.0272309		553.007	0.00707306	553.007	0.0677851
576.494	-0.0046178	576.494	0.039777	576.494	0.0764681	576.494	0.0467094	576.494	0.0273759		551.993	0.00582872	551.993	0.069693
576.008	-0.00348519	576.008	0.0406455	576.008	0.0744352	576.008	0.0451294	576.008	0.0270629		551.016	0.00664776	551.016	0.0698348
575.485	-0.00490047	575.485	0.0431451	575.485	0.0744412	575.485	0.0437917	575.485	0.023113		550.001	0.00488683	550.001	0.0676281
575	-0.0027467	575	0.0411445	575	0.0746555	575	0.0429524	575	0.0259222		548.987	0.00548072	548.987	0.0676847
574.514	-0.00268841	574.514	0.0407062	574.514	0.0734988	574.514	0.0428221	574.514	0.0268064		548.009	0.00427081	548.009	0.0673929
573.991	-0.00322365	573.991	0.0387333	573.991	0.075319	573.991	0.0471344	573.991	0.0259562		546.994	0.00367435	546.994	0.0676782
573.505	-0.00418028	573.505	0.0415094	573.505	0.075643	573.505	0.0460532	573.505	0.0259611		546.016	0.00455721	546.016	0.0674416
572.982	-0.00156757	572.982	0.0412436	572.982	0.0769342	572.982	0.0439038	572.982	0.0267885		545	0.00345267	545	0.0658607
572.496	-0.00221088	572.496	0.0421234	572.496	0.0766216	572.496	0.0455041	572.496	0.0279205		543.984	0.00447654	543.984	0.066362
572.011	-0.00274593	572.011	0.0434053	572.011	0.0756977	572.011	0.0465788	572.011	0.0281908		543.006	0.00292941	543.006	0.066568
571.487	-0.00222401	571.487	0.0404511	571.487	0.0794574	571.487	0.0467361	571.487	0.0285297		541.989	0.00370531	541.989	0.0650498
571.001	-0.00298524	571.001	0.039867	571.001	0.0760223	571.001	0.0460113	571.001	0.0296165		541.01	0.00168931	541.01	0.0667919
570.515	-0.00218466	570.515	0.0417688	570.515	0.0811914	570.515	0.0484402	570.515	0.0278413		539.993	0.00723572	539.993	0.0684608
569.992	-0.00335118	569.992	0.0407122	569.992	0.0790303	569.992	0.047087	569.992	0.0281123		539.014	0.00719168	539.014	0.0699976
569.505	-0.00055795	569.505	0.0411206	569.505	0.0799215	569.505	0.047291	569.505	0.0289428		537.996	0.00423829	537.996	0.0680391
568.982	-0.00284778	568.982	0.0412034	568.982	0.0812419	568.982	0.0433455	568.982	0.0292199		537.016	0.00342809	537.016	0.0678044
568.495	-0.000893337	568.495	0.040025	568.495	0.0778065	568.495	0.0450533	568.495	0.028915		535.998	0.00413942	535.998	0.0679067
568.009	-0.00304627	568.009	0.0400055	568.009	0.0784761	568.009	0.0463421	568.009	0.0306385		535.018	0.00504121	535.018	0.0685495
567.485	-0.00326394	567.485	0.0387636	567.485	0.0783917	567.485	0.0456337	567.485	0.0284891		534	0.00354765	534	0.0690084
566.999	-0.00255574	566.999	0.0432642	566.999	0.0796581	566.999	0.0446469	566.999	0.0277187		532.981	0.0060331	532.981	0.068136
566.512	-0.00218924	566.512	0.0409272	566.512	0.0791366	566.512	0.0456425	566.512	0.0262507		532	0.00434522	532	0.0725358
565.988	-0.00316285	565.988	0.0389879	565.988	0.0819945	565.988	0.0460427	565.988	0.02797		530.981	0.00785435	530.981	0.0721297
565.502	-0.00302848	565.502	0.0390642	565.502	0.0831252	565.502	0.045868	565.502	0.0296899		530	0.00553845	530	0.0699991
565.015	-0.00271264	565.015	0.040976	565.015	0.0807075	565.015	0.0484875	565.015	0.0284702		529.018	0.00710768	529.018	0.0715481
564.49	-0.00392429	564.49	0.0412088	564.49	0.0823333	564.49	0.047061	564.49	0.0281027		527.998	0.00637955	527.998	0.0705024
564.004	-0.00407438	564.004	0.0412395	564.004	0.0802669	564.004	0.0490499	564.004	0.0291155		527.016	0.00752884	527.016	0.0738212
563.517	-0.00421653	563.517	0.0420649	563.517	0.0796557	563.517	0.0480118	563.517	0.0262584		525.996	0.00879241	525.996	0.0743655
562.992	-0.00163313	562.992	0.0391238	562.992	0.0813617	562.992	0.0454907	562.992	0.0288967		525.013	0.00887417	525.013	0.0742802
562.505	-0.00317344	562.505	0.0410647	562.505	0.0779189	562.505	0.0471225	562.505	0.0286832		523.993	0.0125798	523.993	0.0774954
562.018	-0.00448086	562.018	0.0408004	562.018	0.0807449	562.018	0.0479631	562.018	0.0299095		523.01	0.0129169	523.01	0.0800431
561.494	-0.00251297	561.494	0.0391773	561.494	0.0781122	561.494	0.0446425	561.494	0.0284752		521.989	0.0140939	521.989	0.0813016
561.006	-0.00323393	561.006	0.0403484	561.006	0.0787167	561.006	0.0485551	561.006	0.0282784		521.005	0.0129815	521.005	0.0816248
560.482	-0.00440814	560.482	0.0416237	560.482	0.0813874	560.482	0.050264	560.482	0.0279466		519.984	0.0160239	519.984	0.0800855
559.994	-0.0039423	559.994	0.0410768	559.994	0.0803781	559.994	0.0460993	559.994	0.0274285		519	0.0152275	519	0.08388
559.507	-0.00480437	559.507	0.0404809	559.507	0.0801766	559.507	0.0473162	559.507	0.0283692		518.016	0.0167665	518.016	0.0830015
558.982	-0.00407551	558.982	0.0416073	558.982	0.0817297	558.982	0.0486783	558.982	0.0267691		516.994	0.0183629	516.994	0.0870889
558.495	-0.00426436	558.495	0.0411043	558.495	0.0812878	558.495	0.0485326	558.495	0.0272672		516.009	0.0211734	516.009	0.0886636
558.007	-0.00343701	558.007	0.0408387	558.007	0.0797612	558.007	0.0491143	558.007	0.0273994		514.986	0.0197753	514.986	0.0911127
557.482	-0.0045321	557.482	0.039633	557.482	0.0813439	557.482	0.046838	557.482	0.0277247		514.001	0.0211217	514.001	0.0908256
556.994	-0.00371568	556.994	0.0389856	556.994	0.0792171	556.994	0.0496184	556.994	0.0267256		513.016	0.0224614	513.016	0.0897265
556.507	-0.00279758	556.507	0.0410081	556.507	0.0798191	556.507	0.0505505	556.507	0.0263667		511.993	0.0232869	511.993	0.0933345
556.019	-0.0053184	556.019	0.0405025	556.019	0.0799863	556.019	0.0517509	556.019	0.0294377		511.007	0.025367	511.007	0.0919626
555.493	-0.00289546	555.493	0.0400492	555.493	0.081198	555.493	0.0522996	555.493	0.0287627		509.984	0.0230766	509.984	0.0909021
555.005	-0.00436596	555.005	0.041673	555.005	0.0793518	555.005	0.0506291	555.005	0.0267273		508.998	0.023197	508.998	0.0928159
554.518	-0.00324986	554.518	0.0383424	554.518	0.0796654	554.518	0.0489411	554.518	0.0257647		508.011	0.0255149	508.011	0.0955834
553.992	-0.00327997	553.992	0.0386165	553.992	0.0811123	553.992	0.0502819	553.992	0.0249984		506.987	0.0268537	506.987	0.095688
553.504	-0.0030093	553.504	0.0386024	553.504	0.0800119	553.504	0.0506343	553.504	0.0285755		506	0.0252571	506	0.0985192
553.016	-0.00522689	553.016	0.0370201	553.016	0.0800627	553.016	0.0511025	553.016	0.0288661		505.014	0.0286205	505.014	0.0984929
552.49	-0.00759132	552.49	0.0363517	552.49	0.0802982	552.49	0.0533093	552.49	0.0267245		503.989	0.029437	503.989	0.0984457
552.002	-0.00398159	552.002	0.039933	552.002	0.0795443	552.002	0.0512676	552.002	0.0272178		503.001	0.0301697	503.001	0.100775
551.513	-0.00515292	551.513	0.0412443	551.513	0.0822206	551.513	0.051478	551.513	0.0267453		502.014	0.0308326	502.014	0.102068
550.988	-0.00639437	550.988	0.0385001	550.988	0.0813408	550.988	0.0508728	550.988	0.0278369		500.988	0.0296441	500.988	0.100122
550.499	-0.00637906	550.499	0.0357995	550.499	0.0808311	550.499	0.0516654	550.499	0.0260125		500	0.0306429	500	0.103276
550.011	-0.00502249	550.011	0.0390025	550.011	0.0806724	550.011	0.0511279	550.011	0.02944		499.012	0.0295757	499.012	0.10437
549.484	-0.00515569	549.484	0.0362865	549.484	0.0818485	549.484	0.0540626	549.484	0.0280296		497.986	0.0323344	497.986	0.105174
548.996	-0.00647976	548.996	0.039494	548.996	0.0817096	548.996	0.0505097	548.996	0.0288068		496.997	0.0304858	496.997	0.104438
548.507	-0.00261997	548.507	0.0355589	548.507	0.0824073	548.507	0.0516585	548.507	0.0271143		496.008	0.0293336	496.008	0.102731
548.019	-0.00495381	548.019	0.0367286	548.019	0.0766398	548.019	0.0519544	548.019	0.0255321		494.982	0.0310354	494.982	0.104276
547.492	-0.00705023	547.492	0.0385508	547.492	0.080887	547.492	0.0494927	547.492	0.0276134		493.992	0.0323742	493.992	0.107185
547.003	-0.00793632	547.003	0.0377266	547.003	0.0792088	547.003	0.0506649	547.003	0.0257023		493.003	0.031448	493.003	0.104761
546.514	-0.00722746	546.514	0.0386897	546.514	0.0813477	546.514	0.0520149	546.514	0.0274319		492.014	0.0322407	492.014	0.106631
545.988	-0.00479014	545.988	0.039886	545.988	0.0821465	545.988	0.0512373	545.988	0.0279112		490.986	0.0320251	490.986	0.103982
545.499	-0.00482066	545.499	0.0388916	545.499	0.0810567	545.499	0.051877	545.499	0.0273855		489.996	0.0311872	489.996	0.106789
545.01	-0.00575273	545.01	0.0404545	545.01	0.0822594	545.01	0.0497439	545.01	0.0271351		489.006	0.03302	489.006	0.106516
544.483	-0.00796981	544.483	0.0377488	544.483	0.0835074	544.483	0.05125	544.483	0.0262726		488.015	0.0314283	488.015	0.107889
543.994	-0.00757387	543.994	0.0391696	543.994	0.0776442	543.994	0.0515717	543.994	0.0263197		486.987	0.030309	486.987	0.104108
543.505	-0.00690992	543.505	0.0375954	543.505	0.0810167	543.505	0.0492859	543.505	0.0296946		485.996	0.0326398	485.996	0.10794
543.016	-0.00568411	543.016	0.0320925	543.016	0.0805692	543.016	0.052206	543.016	0.0272456		485.005	0.031617	485.005	0.10927
542.488	-0.00810241	542.488	0.0346141	542.488	0.0807513	542.488	0.0486235	542.488	0.0271167		484.014	0.0325555	484.014	0.107861
541.999	-0.0097986	541.999	0.035805	541.999	0.080096	541.999	0.052037	541.999	0.0260423		482.984	0.0322845	482.984	0.107158
541.51	-0.00628554	541.51	0.0348579	541.51	0.0799595	541.51	0.0503353	541.51	0.0256		481.993	0.032942	481.993	0.110647
540.982	-0.00593519	540.982	0.0370295	540.982	0.0805326	540.982	0.0509447	540.982	0.0272943		481.001	0.033582	481.001	0.11263
540.493	-0.00480699	540.493	0.037994	540.493	0.0804261	540.493	0.0495084	540.493	0.0243817		480.009	0.0351865	480.009	0.113353
540.003	-0.00593003	540.003	0.0396388	540.003	0.085731	540.003	0.0509619	540.003	0.0308026		479.017	0.03672	479.017	0.114434
539.514	-0.00486233	539.514	0.0408642	539.514	0.0874667	539.514	0.0517263	539.514	0.0303335		477.986	0.034001	477.986	0.115018
538.986	-0.00568304	538.986	0.0430377	538.986	0.0844928	538.986	0.0521297	538.986	0.0302475		476.994	0.03681	476.994	0.115115
538.497	-0.00520162	538.497	0.0413753	538.497	0.0865085	538.497	0.0507145	538.497	0.0326767		476.001	0.0367207	476.001	0.116559
538.007	-0.00706511	538.007	0.039619	538.007	0.083993	538.007	0.0493098	538.007	0.0251359		475.008	0.0382886	475.008	0.115284
537.517	-0.007666	537.517	0.0359101	537.517	0.0850641	537.517	0.0474344	537.517	0.0283097		474.015	0.0363745	474.015	0.116757
536.989	-0.0067319	536.989	0.0364784	536.989	0.0824217	536.989	0.0489497	536.989	0.0271844		472.984	0.0384607	472.984	0.116873
536.499	-0.00459429	536.499	0.0380015	536.499	0.0834109	536.499	0.0477648	536.499	0.0282764		471.99	0.0383262	471.99	0.11949
536.009	-0.00281872	536.009	0.0384363	536.009	0.0852068	536.009	0.0512584	536.009	0.0240684		470.996	0.0381854	470.996	0.120937
535.481	-0.00619735	535.481	0.0382763	535.481	0.0858927	535.481	0.0502709	535.481	0.0303469		470.002	0.0427955	470.002	0.121681
534.991	-0.00648205	534.991	0.0363554	534.991	0.0855005	534.991	0.0499363	534.991	0.0289304		469.008	0.0398363	469.008	0.122429
534.501	-0.00737688	534.501	0.0370048	534.501	0.0839978	534.501	0.0529049	534.501	0.0284966		468.014	0.0429779	468.014	0.123701
534.011	-0.00655197	534.011	0.0381479	534.011	0.0848659	534.011	0.0502677	534.011	0.0273359		466.981	0.0431104	466.981	0.124095
533.482	-0.00444325	533.482	0.0378219	533.482	0.0828685	533.482	0.050765	533.482	0.0262952		465.987	0.0445891	465.987	0.1276
532.992	-0.00724915	532.992	0.0347955	532.992	0.0857202	532.992	0.053857	532.992	0.0287789		464.992	0.0449418	464.992	0.128734
532.502	-0.0064794	532.502	0.0410035	532.502	0.0854721	532.502	0.0547638	532.502	0.0295038		463.997	0.0478588	463.997	0.128874
532.011	-0.00456694	532.011	0.0407821	532.011	0.0852019	532.011	0.0552537	532.011	0.0324714		463.001	0.0480134	463.001	0.13246
531.483	-0.0030895	531.483	0.0414645	531.483	0.08706	531.483	0.0560464	531.483	0.0287296		462.006	0.0473481	462.006	0.131655
530.992	-0.00358656	530.992	0.038318	530.992	0.086837	530.992	0.0542066	530.992	0.0310521		461.01	0.0454549	461.01	0.1325
530.501	-0.00459624	530.501	0.0412119	530.501	0.0857362	530.501	0.0551526	530.501	0.0330745		460.015	0.0437495	460.015	0.132577
530.011	-0.00635115	530.011	0.0414266	530.011	0.0850504	530.011	0.0523813	530.011	0.0308773		459.019	0.0450402	459.019	0.130537
529.482	-0.00839826	529.482	0.0362393	529.482	0.0843108	529.482	0.0520546	529.482	0.0308122		457.984	0.0485823	457.984	0.137262
528.991	-0.00780036	528.991	0.0427041	528.991	0.0862642	528.991	0.0533725	528.991	0.0299793		456.988	0.0485016	456.988	0.134771
528.5	-0.00571334	528.5	0.035354	528.5	0.0865339	528.5	0.053892	528.5	0.0322187		455.991	0.0500926	455.991	0.135231
528.01	-0.00613865	528.01	0.0418188	528.01	0.088251	528.01	0.0549584	528.01	0.0285166		454.994	0.047374	454.994	0.135252
527.519	-0.00102641	527.519	0.0397794	527.519	0.0885829	527.519	0.0558166	527.519	0.0326448		453.997	0.0480987	453.997	0.136971
526.99	-0.00171863	526.99	0.040227	526.99	0.0917999	526.99	0.0542627	526.99	0.0311406		453	0.0462561	453	0.136699
526.499	-0.00161476	526.499	0.0415565	526.499	0.0879515	526.499	0.0562227	526.499	0.0368131		452.003	0.0476523	452.003	0.137508
526.007	-0.00270822	526.007	0.0415716	526.007	0.0890861	526.007	0.0514277	526.007	0.0354222		451.006	0.0507762	451.006	0.137976
525.516	-0.00462667	525.516	0.0399261	525.516	0.0902372	525.516	0.0548725	525.516	0.0348825		450.008	0.0490231	450.008	0.139892
524.987	-0.000613426	524.987	0.0429375	524.987	0.0917688	524.987	0.0543694	524.987	0.0342478		449.01	0.0478565	449.01	0.139902
524.496	-0.00148641	524.496	0.0449501	524.496	0.091076	524.496	0.0558906	524.496	0.0370625		448.012	0.0469057	448.012	0.142597
524.004	-0.00186815	524.004	0.0464366	524.004	0.0932978	524.004	0.0570126	524.004	0.0384036		447.014	0.0465148	447.014	0.138488
523.513	0.00097731	523.513	0.0430631	523.513	0.0935222	523.513	0.0580141	523.513	0.0375648		446.015	0.0458219	446.015	0.139329
522.984	0.00342566	522.984	0.0460912	522.984	0.0939203	522.984	0.0589911	522.984	0.0386977		445.017	0.046016	445.017	0.141898
522.492	-0.000107103	522.492	0.0447775	522.492	0.0955832	522.492	0.059578	522.492	0.0379301		444.018	0.0455493	444.018	0.13977
522.001	0.00122894	522.001	0.0479053	522.001	0.0943171	522.001	0.0596137	522.001	0.0379642		443.019	0.0451604	443.019	0.144878
521.509	0.0036696	521.509	0.0480855	521.509	0.0953528	521.509	0.0596828	521.509	0.0382679		441.981	0.0481287	441.981	0.144233
521.017	0.00179761	521.017	0.046157	521.017	0.0954734	521.017	0.0624172	521.017	0.0382997		440.982	0.0470605	440.982	0.146919
520.488	0.00361157	520.488	0.0473845	520.488	0.0968018	520.488	0.0598672	520.488	0.0406648		439.983	0.0445743	439.983	0.145467
519.996	0.00322606	519.996	0.0460423	519.996	0.097891	519.996	0.0601819	519.996	0.0405246		438.983	0.0468541	438.983	0.146413
519.504	0.00327465	519.504	0.049509	519.504	0.0960188	519.504	0.0613945	519.504	0.040906		437.983	0.0478419	437.983	0.146996
519.012	0.00251981	519.012	0.0470966	519.012	0.0984029	519.012	0.0629857	519.012	0.0421584		436.983	0.0479568	436.983	0.146346
518.482	0.00283838	518.482	0.0484972	518.482	0.0994827	518.482	0.0612268	518.482	0.0406528		435.983	0.0447661	435.983	0.146119
517.99	0.007135	517.99	0.0489426	517.99	0.0992393	517.99	0.0621027	517.99	0.044449		434.982	0.0481647	434.982	0.150062
517.498	0.00817014	517.498	0.0529067	517.498	0.100872	517.498	0.0674655	517.498	0.0453087		433.982	0.0463409	433.982	0.14837
517.006	0.00576938	517.006	0.0538506	517.006	0.102704	517.006	0.0652488	517.006	0.0450457		432.981	0.045223	432.981	0.150138
516.514	0.00847158	516.514	0.0518568	516.514	0.101995	516.514	0.0659545	516.514	0.0456644		432.019	0.0464109	432.019	0.150593
515.984	0.00841998	515.984	0.0578258	515.984	0.105238	515.984	0.0688205	515.984	0.0467074		431.017	0.0470931	431.017	0.153303
515.491	0.00892931	515.491	0.051036	515.491	0.105373	515.491	0.0676714	515.491	0.0463168		430.016	0.048824	430.016	0.154457
514.999	0.0109474	514.999	0.056895	514.999	0.105186	514.999	0.0699411	514.999	0.0488393		429.015	0.0468241	429.015	0.157745
514.506	0.00873406	514.506	0.0527463	514.506	0.108273	514.506	0.0699963	514.506	0.0471616		428.013	0.0466212	428.013	0.155827
514.014	0.0101308	514.014	0.0527664	514.014	0.106605	514.014	0.0709818	514.014	0.0459601		427.011	0.0446343	427.011	0.157639
513.484	0.00912074	513.484	0.0572274	513.484	0.104922	513.484	0.0699252	513.484	0.0512014		426.009	0.0462991	426.009	0.158086
512.991	0.010283	512.991	0.0574463	512.991	0.107527	512.991	0.0713316	512.991	0.0510837		425.007	0.0467104	425.007	0.160004
512.498	0.00862982	512.498	0.0562189	512.498	0.107446	512.498	0.0720668	512.498	0.0503551		424.005	0.0462786	424.005	0.157798
512.006	0.0115509	512.006	0.0589301	512.006	0.107369	512.006	0.0685932	512.006	0.0519419		423.002	0.0433106	423.002	0.155679
511.513	0.0105288	511.513	0.0604434	511.513	0.110363	511.513	0.0728194	511.513	0.0497011		422	0.0454969	422	0.162143
510.982	0.0138793	510.982	0.0576977	510.982	0.109265	510.982	0.0726174	510.982	0.0507912		420.997	0.0439794	420.997	0.161039
510.489	0.0100122	510.489	0.0592127	510.489	0.111948	510.489	0.0717202	510.489	0.0520336		419.994	0.0433658	419.994	0.161922
509.997	0.014128	509.997	0.0552536	509.997	0.109987	509.997	0.0731141	509.997	0.0543015		418.991	0.046214	418.991	0.163587
509.504	0.0128821	509.504	0.0579487	509.504	0.109855	509.504	0.0760752	509.504	0.0567374		417.987	0.0469564	417.987	0.162764
509.011	0.0128803	509.011	0.0580915	509.011	0.113179	509.011	0.0747543	509.011	0.0550812		416.984	0.0462544	416.984	0.162453
508.518	0.0135462	508.518	0.0597119	508.518	0.111483	508.518	0.0751937	508.518	0.0565866		416.019	0.0453856	416.019	0.167979
507.987	0.0142341	507.987	0.059669	507.987	0.113696	507.987	0.075587	507.987	0.057361		415.015	0.0457384	415.015	0.169006
507.493	0.0128851	507.493	0.060756	507.493	0.114166	507.493	0.0783083	507.493	0.0582469		414.011	0.0448473	414.011	0.168964
507	0.0150166	507	0.0609069	507	0.114878	507	0.075889	507	0.0589543		413.007	0.0448078	413.007	0.169923
506.507	0.0158574	506.507	0.0640452	506.507	0.115079	506.507	0.0787203	506.507	0.0586837		412.002	0.0453145	412.002	0.172357
506.014	0.0169963	506.014	0.0606166	506.014	0.115864	506.014	0.0814994	506.014	0.0589398		410.998	0.0447269	410.998	0.174146
505.482	0.0153351	505.482	0.0628137	505.482	0.116795	505.482	0.0784491	505.482	0.0597788		409.993	0.0456395	409.993	0.173905
504.989	0.016821	504.989	0.0578346	504.989	0.118834	504.989	0.0808409	504.989	0.0597243		408.988	0.047681	408.988	0.173186
504.495	0.017664	504.495	0.065975	504.495	0.12021	504.495	0.0795629	504.495	0.0620011		407.983	0.0458525	407.983	0.176177
504.002	0.0182827	504.002	0.0608782	504.002	0.11755	504.002	0.0830009	504.002	0.0603845		407.017	0.0461659	407.017	0.174887
503.508	0.0151142	503.508	0.0634489	503.508	0.120976	503.508	0.0817102	503.508	0.0608584		406.011	0.0453016	406.011	0.177819
503.015	0.017529	503.015	0.0642553	503.015	0.120387	503.015	0.0813731	503.015	0.06255		405.006	0.0450222	405.006	0.17624
502.483	0.0175602	502.483	0.0658918	502.483	0.122819	502.483	0.0832174	502.483	0.0621529		404	0.0418348	404	0.17799
501.989	0.016505	501.989	0.0645302	501.989	0.122236	501.989	0.0819025	501.989	0.064639		402.994	0.0470422	402.994	0.178443
501.496	0.0184443	501.496	0.0648541	501.496	0.121176	501.496	0.0827385	501.496	0.0630983		401.988	0.0466703	401.988	0.182682
501.002	0.0171651	501.002	0.0633009	501.002	0.12336	501.002	0.0834264	501.002	0.0614442		400.982	0.0479685	400.982	0.181873
500.508	0.016916	500.508	0.0676999	500.508	0.122892	500.508	0.083143	500.508	0.0656606		400.014	0.0465003	400.014	0.183296
500.014	0.0176875	500.014	0.0655953	500.014	0.121301	500.014	0.082053	500.014	0.0639865		399.008	0.0456591	399.008	0.181966
499.482	0.0177831	499.482	0.0656952	499.482	0.123589	499.482	0.085378	499.482	0.0647549		398.001	0.0453748	398.001	0.184282
498.988	0.019478	498.988	0.0644297	498.988	0.120417	498.988	0.0868343	498.988	0.0644867		396.994	0.0471828	396.994	0.187971
498.494	0.0212991	498.494	0.0669128	498.494	0.125275	498.494	0.0843945	498.494	0.0635838		395.987	0.0477303	395.987	0.188419
498	0.0170796	498	0.062764	498	0.123629	498	0.0841625	498	0.0648092		395.019	0.0421618	395.019	0.186895
497.506	0.0185774	497.506	0.0660625	497.506	0.125598	497.506	0.0858575	497.506	0.062994		394.011	0.0470273	394.011	0.188909
497.011	0.018192	497.011	0.063123	497.011	0.124603	497.011	0.085806	497.011	0.0646226		393.004	0.0496633	393.004	0.191311
496.517	0.0187079	496.517	0.064622	496.517	0.123574	496.517	0.0845906	496.517	0.0658661		391.996	0.0467939	391.996	0.191315
495.985	0.0178964	495.985	0.0684173	495.985	0.122569	495.985	0.0849395	495.985	0.0635281		390.989	0.0452943	390.989	0.192073
495.49	0.0186776	495.49	0.0670461	495.49	0.125981	495.49	0.0861981	495.49	0.06337		390.019	0.0482177	390.019	0.197115
494.996	0.0223344	494.996	0.0648585	494.996	0.127	494.996	0.0885479	494.996	0.0634241		389.011	0.0489904	389.011	0.19969
494.501	0.0179704	494.501	0.0672956	494.501	0.124807	494.501	0.088254	494.501	0.0675995		388.003	0.0504847	388.003	0.197245
494.007	0.0211059	494.007	0.0659651	494.007	0.128079	494.007	0.089646	494.007	0.0663855		386.995	0.0491581	386.995	0.203401
493.512	0.0211444	493.512	0.0658495	493.512	0.127762	493.512	0.0861296	493.512	0.0668076		385.986	0.0510081	385.986	0.20389
493.017	0.0180741	493.017	0.0670711	493.017	0.12754	493.017	0.0890895	493.017	0.0661789		385.016	0.0521521	385.016	0.207239
492.485	0.0163853	492.485	0.0654554	492.485	0.125379	492.485	0.0893758	492.485	0.0649893		384.007	0.0518363	384.007	0.207952
491.99	0.0202583	491.99	0.0613966	491.99	0.124491	491.99	0.086527	491.99	0.0646358		382.998	0.0519249	382.998	0.210896
491.495	0.015506	491.495	0.0654379	491.495	0.127254	491.495	0.0853778	491.495	0.0637906		381.989	0.0545215	381.989	0.214077
491	0.0166493	491	0.0665543	491	0.12845	491	0.0854623	491	0.0692858		381.018	0.055335	381.018	0.216978
490.505	0.0186698	490.505	0.0651603	490.505	0.128497	490.505	0.0878988	490.505	0.0612321		380.009	0.0561008	380.009	0.22048
490.01	0.0208545	490.01	0.0673479	490.01	0.126626	490.01	0.0875807	490.01	0.0683137		378.999	0.0578643	378.999	0.222761
489.515	0.0189559	489.515	0.0674087	489.515	0.132584	489.515	0.0895726	489.515	0.0646323		377.989	0.0558527	377.989	0.224324
488.982	0.0200776	488.982	0.0668125	488.982	0.128248	488.982	0.0889384	488.982	0.0683462		377.018	0.0561626	377.018	0.225964
488.487	0.0189814	488.487	0.0677827	488.487	0.128838	488.487	0.0881741	488.487	0.0632225		376.008	0.0581674	376.008	0.2311
487.992	0.0175081	487.992	0.0669727	487.992	0.129392	487.992	0.0895656	487.992	0.0668739		374.998	0.0623533	374.998	0.233245
487.497	0.0199069	487.497	0.0647588	487.497	0.129446	487.497	0.0882743	487.497	0.0680556		373.987	0.0622637	373.987	0.23738
487.002	0.0176076	487.002	0.065452	487.002	0.131861	487.002	0.0892447	487.002	0.068945		373.016	0.0642703	373.016	0.240731
486.506	0.0182418	486.506	0.0673405	486.506	0.130049	486.506	0.0932384	486.506	0.0676184		372.005	0.0657713	372.005	0.242112
486.011	0.0204526	486.011	0.0677984	486.011	0.128613	486.011	0.092838	486.011	0.071698		370.994	0.0690668	370.994	0.249189
485.515	0.0199217	485.515	0.0700292	485.515	0.131576	485.515	0.093181	485.515	0.0688515		369.983	0.0691516	369.983	0.250307
484.982	0.0197728	484.982	0.0671051	484.982	0.129093	484.982	0.0930762	484.982	0.068019		369.011	0.0701145	369.011	0.254665
484.486	0.0179307	484.486	0.0665324	484.486	0.128275	484.486	0.0907009	484.486	0.065058		367.999	0.0709096	367.999	0.257578
483.991	0.0169755	483.991	0.0647315	483.991	0.129925	483.991	0.0895467	483.991	0.066777		366.988	0.0716692	366.988	0.260452
483.495	0.0178028	483.495	0.0662241	483.495	0.134212	483.495	0.0915765	483.495	0.0647787		366.015	0.0717444	366.015	0.261752
483	0.0180208	483	0.0699744	483	0.132927	483	0.0902553	483	0.0708973		365.003	0.0716725	365.003	0.26524
482.504	0.0208786	482.504	0.0667044	482.504	0.135725	482.504	0.0907336	482.504	0.0720443		363.991	0.0740829	363.991	0.266708
482.008	0.0213724	482.008	0.0639892	482.008	0.133952	482.008	0.0945016	482.008	0.0673613		363.018	0.071368	363.018	0.268064
481.512	0.0206776	481.512	0.0703847	481.512	0.132185	481.512	0.0960537	481.512	0.070578		362.006	0.0697104	362.006	0.265346
481.016	0.0233111	481.016	0.0689056	481.016	0.136433	481.016	0.0973045	481.016	0.0718741		360.994	0.0713249	360.994	0.271559
480.482	0.0223501	480.482	0.068198	480.482	0.138091	480.482	0.0957067	480.482	0.0721887		359.981	0.0715354	359.981	0.275493
479.987	0.0221804	479.987	0.0703624	479.987	0.139789	479.987	0.0965239	479.987	0.0742855		359.007	0.074911	359.007	0.278538
479.49	0.0202793	479.49	0.0700115	479.49	0.138588	479.49	0.0980646	479.49	0.0741694		357.995	0.0719342	357.995	0.279749
478.994	0.0223422	478.994	0.0693994	478.994	0.138338	478.994	0.101063	478.994	0.0720787		356.982	0.0721632	356.982	0.282674
478.498	0.021828	478.498	0.0722432	478.498	0.138049	478.498	0.0970712	478.498	0.0719143		356.008	0.0737664	356.008	0.286462
478.002	0.0206659	478.002	0.0697742	478.002	0.138788	478.002	0.0994965	478.002	0.0741298		354.994	0.0748347	354.994	0.288197
477.506	0.0220425	477.506	0.069452	477.506	0.139439	477.506	0.100499	477.506	0.0729681		353.981	0.076363	353.981	0.291372
477.01	0.0212238	477.01	0.0698515	477.01	0.138053	477.01	0.0985515	477.01	0.0754322		353.006	0.0752624	353.006	0.294812
476.513	0.0198084	476.513	0.0689891	476.513	0.143359	476.513	0.0989192	476.513	0.0773641		351.993	0.0758105	351.993	0.299605
476.017	0.026416	476.017	0.0689616	476.017	0.141296	476.017	0.0998437	476.017	0.0779702		351.018	0.0742708	351.018	0.29885
475.483	0.0228345	475.483	0.0724627	475.483	0.141465	475.483	0.0979408	475.483	0.0748374		350.004	0.0769942	350.004	0.30124
474.986	0.0265454	474.986	0.0701949	474.986	0.142709	474.986	0.0998891	474.986	0.0780675		348.99	0.0771789	348.99	0.304714
474.49	0.0242857	474.49	0.0683169	474.49	0.144326	474.49	0.103643	474.49	0.0750384		348.015	0.0786219	348.015	0.306929
473.993	0.0253919	473.993	0.0717818	473.993	0.141158	473.993	0.103483	473.993	0.0779775		347	0.0775934	347	0.308478
473.496	0.0242728	473.496	0.0716884	473.496	0.144007	473.496	0.101938	473.496	0.0774084		345.986	0.0764821	345.986	0.309697
473	0.0240156	473	0.0710363	473	0.143886	473	0.102048	473	0.0791493		345.01	0.0756654	345.01	0.312165
472.503	0.0250674	472.503	0.0726227	472.503	0.147312	472.503	0.104105	472.503	0.0772736		343.995	0.0763049	343.995	0.315653
472.006	0.0234689	472.006	0.0720469	472.006	0.143816	472.006	0.106035	472.006	0.0778359		343.02	0.0754657	343.02	0.319791
471.51	0.0237612	471.51	0.0749389	471.51	0.148112	471.51	0.104674	471.51	0.0783838		342.004	0.078817	342.004	0.320169
471.013	0.0263712	471.013	0.0722133	471.013	0.147495	471.013	0.106008	471.013	0.079762		340.989	0.0779929	340.989	0.320991
470.516	0.0245592	470.516	0.0746036	470.516	0.147292	470.516	0.106825	470.516	0.0806861		340.013	0.0800497	340.013	0.325924
470.019	0.027047	470.019	0.0756898	470.019	0.146642	470.019	0.109763	470.019	0.0789958		338.997	0.0763621	338.997	0.325789
469.484	0.0266203	469.484	0.0748734	469.484	0.147285	469.484	0.10739	469.484	0.0813011		337.982	0.0796168	337.982	0.328707
468.987	0.0257984	468.987	0.0759374	468.987	0.146773	468.987	0.108757	468.987	0.080173		337.005	0.0772393	337.005	0.33206
468.49	0.0250822	468.49	0.0772538	468.49	0.14957	468.49	0.110199	468.49	0.0809888		335.989	0.0776597	335.989	0.33559
467.992	0.0271009	467.992	0.0761687	467.992	0.151338	467.992	0.10938	467.992	0.0841511		335.012	0.0787398	335.012	0.334763
467.495	0.0254717	467.495	0.0788126	467.495	0.149635	467.495	0.110801	467.495	0.0827463		333.996	0.0784332	333.996	0.333018
466.998	0.0286598	466.998	0.076244	466.998	0.151787	466.998	0.112908	466.998	0.0829569		333.019	0.0777655	333.019	0.336981
466.501	0.027775	466.501	0.0773008	466.501	0.153406	466.501	0.112207	466.501	0.0878772		332.003	0.078446	332.003	0.341276
466.003	0.0279651	466.003	0.077974	466.003	0.153426	466.003	0.114775	466.003	0.0839835		330.986	0.0786594	330.986	0.34074
465.506	0.0320258	465.506	0.0805351	465.506	0.156106	465.506	0.112419	465.506	0.0867248		330.008	0.0792154	330.008	0.343733
465.009	0.0303664	465.009	0.0801925	465.009	0.155019	465.009	0.116842	465.009	0.0874558		328.992	0.0781929	328.992	0.345763
464.511	0.0287289	464.511	0.0784675	464.511	0.157603	464.511	0.11398	464.511	0.0871766		328.014	0.0766983	328.014	0.350432
464.014	0.0287836	464.014	0.0802569	464.014	0.16068	464.014	0.116148	464.014	0.0872447		326.997	0.0795151	326.997	0.350411
463.516	0.0311508	463.516	0.0808704	463.516	0.160722	463.516	0.116179	463.516	0.0899614		326.019	0.0782898	326.019	0.349736
463.019	0.0324106	463.019	0.0803781	463.019	0.157517	463.019	0.118671	463.019	0.0919923		325.001	0.0784629	325.001	0.356578
462.483	0.0321956	462.483	0.0804537	462.483	0.158965	462.483	0.118427	462.483	0.0897877		323.984	0.0792122	323.984	0.356397
461.985	0.0326445	461.985	0.0805995	461.985	0.16059	461.985	0.118023	461.985	0.0905551		323.005	0.0775136	323.005	0.362667
461.487	0.031816	461.487	0.076956	461.487	0.161626	461.487	0.121305	461.487	0.0884804		321.988	0.0827573	321.988	0.365322
460.989	0.0312262	460.989	0.0803061	460.989	0.161367	460.989	0.120026	460.989	0.0888231		321.009	0.0845845	321.009	0.366616
460.492	0.0327717	460.492	0.0782274	460.492	0.159186	460.492	0.115404	460.492	0.0905689		319.991	0.0840534	319.991	0.370472
459.994	0.0306677	459.994	0.0837382	459.994	0.161008	459.994	0.119436	459.994	0.0885526		319.012	0.0849544	319.012	0.370592
459.496	0.0351486	459.496	0.0830029	459.496	0.158847	459.496	0.11342	459.496	0.0878421		317.994	0.0846502	317.994	0.37771
458.998	0.0314438	458.998	0.0825751	458.998	0.163243	458.998	0.120036	458.998	0.0924223		317.014	0.0860971	317.014	0.38106
458.5	0.0299934	458.5	0.0840475	458.5	0.162567	458.5	0.12119	458.5	0.0910351		315.996	0.0875825	315.996	0.382139
458.002	0.0329369	458.002	0.0833515	458.002	0.162812	458.002	0.123638	458.002	0.0923488		315.016	0.0857107	315.016	0.380969
457.504	0.0341852	457.504	0.0863423	457.504	0.165924	457.504	0.124485	457.504	0.0958871		313.998	0.0856707	313.998	0.387327
457.005	0.0347742	457.005	0.0868789	457.005	0.16718	457.005	0.123933	457.005	0.0952496		313.018	0.0875272	313.018	0.390882
456.507	0.0349437	456.507	0.0833713	456.507	0.170013	456.507	0.122269	456.507	0.0961215		311.999	0.0921894	311.999	0.400625
456.009	0.0321877	456.009	0.0855897	456.009	0.167643	456.009	0.122272	456.009	0.0912879		311.019	0.0918733	311.019	0.405583
455.511	0.0337677	455.511	0.0839741	455.511	0.168191	455.511	0.124196	455.511	0.0941361		310	0.0902232	310	0.408175
455.012	0.0343643	455.012	0.0843423	455.012	0.166885	455.012	0.123879	455.012	0.0925353		308.98	0.0938405	308.98	0.416526
454.514	0.0350585	454.514	0.0858768	454.514	0.165598	454.514	0.125149	454.514	0.0926356		308	0.0948722	308	0.424095
454.015	0.0356171	454.015	0.0842703	454.015	0.167655	454.015	0.124449	454.015	0.0943228		306.98	0.0941795	306.98	0.433933
453.517	0.0321276	453.517	0.0850641	453.517	0.168227	453.517	0.126414	453.517	0.0927092		306	0.0956343	306	0.449255
453.018	0.0357808	453.018	0.0818381	453.018	0.167322	453.018	0.126516	453.018	0.0902815		305.019	0.0955538	305.019	0.467887
452.481	0.0361681	452.481	0.0864898	452.481	0.16901	452.481	0.127335	452.481	0.0941548		303.999	0.09776	303.999	0.493984
451.983	0.0305512	451.983	0.0845877	451.983	0.171182	451.983	0.125514	451.983	0.0942557		303.018	0.100533	303.018	0.521153
451.484	0.0363467	451.484	0.0837256	451.484	0.172527	451.484	0.126843	451.484	0.0965407		301.998	0.0980624	301.998	0.558599
450.985	0.0362126	450.985	0.0846218	450.985	0.172213	450.985	0.126098	450.985	0.0942586		301.017	0.0988665	301.017	0.598981
450.487	0.0320891	450.487	0.0832912	450.487	0.174181	450.487	0.126417	450.487	0.0989658
449.988	0.0347455	449.988	0.082483	449.988	0.174288	449.988	0.125448	449.988	0.0958479
449.489	0.0350021	449.489	0.0862624	449.489	0.172389	449.489	0.128243	449.489	0.0976332
448.99	0.0335301	448.99	0.085692	448.99	0.173396	448.99	0.128611	448.99	0.096491
448.491	0.0288238	448.491	0.0805852	448.491	0.175849	448.491	0.126725	448.491	0.096346
447.992	0.0333565	447.992	0.0827343	447.992	0.171439	447.992	0.125593	447.992	0.0975148
447.493	0.0300907	447.493	0.0795665	447.493	0.171135	447.493	0.124748	447.493	0.0947181
446.994	0.0296628	446.994	0.0804775	446.994	0.173138	446.994	0.128317	446.994	0.0953673
446.495	0.029737	446.495	0.0829518	446.495	0.173769	446.495	0.124925	446.495	0.0966749
445.996	0.030853	445.996	0.0836367	445.996	0.176657	445.996	0.12375	445.996	0.0972182
445.496	0.0327307	445.496	0.0806552	445.496	0.17318	445.496	0.126624	445.496	0.0974928
444.997	0.0311508	444.997	0.0871132	444.997	0.176406	444.997	0.128294	444.997	0.0987757
444.498	0.0326282	444.498	0.085001	444.498	0.176168	444.498	0.13186	444.498	0.097619
443.998	0.0333982	443.998	0.0851419	443.998	0.176748	443.998	0.128242	443.998	0.0980568
443.499	0.0332163	443.499	0.0844759	443.499	0.179059	443.499	0.12951	443.499	0.0990564
443	0.0319488	443	0.0851926	443	0.179683	443	0.13008	443	0.097192
442.5	0.0331538	442.5	0.0842611	442.5	0.179713	442.5	0.128862	442.5	0.099584
442	0.0323669	442	0.0815123	442	0.177668	442	0.131772	442	0.099145
441.501	0.0318251	441.501	0.0876935	441.501	0.180303	441.501	0.133354	441.501	0.0996756
441.001	0.0312587	441.001	0.0841376	441.001	0.181063	441.001	0.133533	441.001	0.101134
440.502	0.0302369	440.502	0.0854915	440.502	0.179287	440.502	0.130562	440.502	0.0980009
440.002	0.0280494	440.002	0.0840813	440.002	0.181337	440.002	0.13188	440.002	0.100612
439.502	0.0324296	439.502	0.0829996	439.502	0.184329	439.502	0.132437	439.502	0.0991043
439.002	0.0294253	439.002	0.0840105	439.002	0.185187	439.002	0.132199	439.002	0.100774
438.502	0.0295834	438.502	0.086382	438.502	0.183979	438.502	0.135644	438.502	0.104045
438.002	0.0314392	438.002	0.0865473	438.002	0.185452	438.002	0.137397	438.002	0.102641
437.503	0.0311045	437.503	0.0863395	437.503	0.187866	437.503	0.133852	437.503	0.0991268
437.003	0.0310624	437.003	0.0880932	437.003	0.188432	437.003	0.136561	437.003	0.103687
436.503	0.0327915	436.503	0.0848676	436.503	0.189969	436.503	0.133987	436.503	0.104444
436.002	0.0330313	436.002	0.0865679	436.002	0.189042	436.002	0.135616	436.002	0.10283
435.502	0.0318695	435.502	0.0851582	435.502	0.187539	435.502	0.135472	435.502	0.104257
435.002	0.0332495	435.002	0.083417	435.002	0.189308	435.002	0.13455	435.002	0.101287
434.502	0.0329923	434.502	0.0832381	434.502	0.192592	434.502	0.13525	434.502	0.101522
434.002	0.0336639	434.002	0.0822686	434.002	0.18816	434.002	0.134957	434.002	0.102882
433.501	0.033205	433.501	0.0819159	433.501	0.195744	433.501	0.136579	433.501	0.104658
433.001	0.0319997	433.001	0.0833445	433.001	0.193277	433.001	0.137134	433.001	0.104423
432.501	0.0304629	432.501	0.0859405	432.501	0.192945	432.501	0.13853	432.501	0.10643
432	0.0301713	432	0.0896419	432	0.192176	432	0.137398	432	0.10482
431.5	0.0335646	431.5	0.0841852	431.5	0.195762	431.5	0.137761	431.5	0.108372
430.999	0.0293977	430.999	0.0850975	430.999	0.196447	430.999	0.139893	430.999	0.10639
430.499	0.0294115	430.499	0.0862563	430.499	0.198005	430.499	0.139514	430.499	0.1067
429.998	0.0334371	429.998	0.0888914	429.998	0.199179	429.998	0.139794	429.998	0.106665
429.497	0.0304527	429.497	0.0883171	429.497	0.200387	429.497	0.143449	429.497	0.105744
428.997	0.0337675	428.997	0.0872897	428.997	0.203169	428.997	0.144753	428.997	0.108993
428.496	0.0336754	428.496	0.0868764	428.496	0.201819	428.496	0.141783	428.496	0.108504
427.995	0.0337222	427.995	0.0856855	427.995	0.20314	427.995	0.14352	427.995	0.108216
427.494	0.0330803	427.494	0.0833994	427.494	0.203298	427.494	0.144178	427.494	0.11111
426.993	0.0328799	426.993	0.0836086	426.993	0.204265	426.993	0.143055	426.993	0.109672
426.492	0.0282564	426.492	0.0838104	426.492	0.205838	426.492	0.145398	426.492	0.109852
425.991	0.0330148	425.991	0.0814905	425.991	0.206861	425.991	0.143803	425.991	0.10773
425.49	0.0309536	425.49	0.0842037	425.49	0.205299	425.49	0.143475	425.49	0.109124
424.989	0.0307062	424.989	0.0847731	424.989	0.206497	424.989	0.144781	424.989	0.109034
424.488	0.031382	424.488	0.0835601	424.488	0.205558	424.488	0.143648	424.488	0.111016
423.987	0.0276158	423.987	0.0859101	423.987	0.206374	423.987	0.143909	423.987	0.110325
423.486	0.0292247	423.486	0.0831202	423.486	0.207679	423.486	0.143575	423.486	0.1107
422.985	0.0290346	422.985	0.0826928	422.985	0.208237	422.985	0.146576	422.985	0.109261
422.483	0.0303372	422.483	0.0797086	422.483	0.207834	422.483	0.147584	422.483	0.109492
421.982	0.0291613	421.982	0.0860804	421.982	0.20962	421.982	0.145887	421.982	0.109897
421.481	0.0300557	421.481	0.0882031	421.481	0.206933	421.481	0.148109	421.481	0.110836
421.018	0.0305708	421.018	0.0856915	421.018	0.211085	421.018	0.146132	421.018	0.110562
420.517	0.0278935	420.517	0.0847905	420.517	0.209281	420.517	0.147089	420.517	0.108717
420.015	0.0270191	420.015	0.0840754	420.015	0.21341	420.015	0.149138	420.015	0.109261
419.513	0.0296127	419.513	0.0879065	419.513	0.211386	419.513	0.147154	419.513	0.112104
419.012	0.0293006	419.012	0.0854882	419.012	0.210744	419.012	0.148184	419.012	0.112471
418.51	0.0305314	418.51	0.0850574	418.51	0.214385	418.51	0.155111	418.51	0.115813
418.009	0.0311864	418.009	0.0832381	418.009	0.211415	418.009	0.150752	418.009	0.113546
417.507	0.0272545	417.507	0.0829774	417.507	0.214957	417.507	0.14878	417.507	0.114382
417.005	0.0286104	417.005	0.0869854	417.005	0.21487	417.005	0.151001	417.005	0.116005
416.503	0.0281368	416.503	0.0876415	416.503	0.213903	416.503	0.151729	416.503	0.113814
416.002	0.0298769	416.002	0.0837056	416.002	0.214994	416.002	0.154577	416.002	0.1154
415.5	0.028544	415.5	0.0830043	415.5	0.218318	415.5	0.15409	415.5	0.117125
414.998	0.0306074	414.998	0.0866103	414.998	0.218203	414.998	0.151481	414.998	0.118111
414.496	0.0283145	414.496	0.0839805	414.496	0.219112	414.496	0.15452	414.496	0.115916
413.994	0.0320992	413.994	0.0877263	413.994	0.217191	413.994	0.152657	413.994	0.115749
413.492	0.0307466	413.492	0.0857799	413.492	0.218259	413.492	0.157034	413.492	0.118912
412.99	0.0286135	412.99	0.0854775	412.99	0.221726	412.99	0.15868	412.99	0.119468
412.488	0.0316806	412.488	0.0878779	412.488	0.219934	412.488	0.154882	412.488	0.121551
411.986	0.0321159	411.986	0.0891825	411.986	0.222956	411.986	0.156093	411.986	0.120094
411.483	0.0297414	411.483	0.0853083	411.483	0.219975	411.483	0.156604	411.483	0.121442
410.981	0.0306897	410.981	0.0851256	410.981	0.225373	410.981	0.160769	410.981	0.117697
410.517	0.0299418	410.517	0.0858458	410.517	0.22369	410.517	0.160939	410.517	0.12276
410.015	0.02896	410.015	0.0864238	410.015	0.224504	410.015	0.160476	410.015	0.12087
409.513	0.0267136	409.513	0.0853953	409.513	0.225673	409.513	0.162414	409.513	0.121513
409.01	0.0276183	409.01	0.0913199	409.01	0.224571	409.01	0.160366	409.01	0.123357
408.508	0.0300436	408.508	0.091574	408.508	0.225315	408.508	0.162373	408.508	0.124734
408.005	0.0312245	408.005	0.087879	408.005	0.226592	408.005	0.162182	408.005	0.125996
407.503	0.0341358	407.503	0.0878002	407.503	0.226167	407.503	0.163603	407.503	0.126566
407	0.0313235	407	0.089145	407	0.229626	407	0.16251	407	0.124981
406.498	0.028927	406.498	0.0876379	406.498	0.227433	406.498	0.164053	406.498	0.124552
405.995	0.027975	405.995	0.0848173	405.995	0.225078	405.995	0.163745	405.995	0.124539
405.492	0.0286959	405.492	0.0870873	405.492	0.229157	405.492	0.161117	405.492	0.120599
404.99	0.0276286	404.99	0.0847732	404.99	0.229231	404.99	0.163605	404.99	0.123113
404.487	0.0284625	404.487	0.0844353	404.487	0.22826	404.487	0.16351	404.487	0.124624
403.984	0.0284009	403.984	0.0842171	403.984	0.229146	403.984	0.166426	403.984	0.127295
403.481	0.0299974	403.481	0.0859804	403.481	0.233627	403.481	0.16774	403.481	0.126585
403.017	0.0304011	403.017	0.0864028	403.017	0.23283	403.017	0.16655	403.017	0.127045
402.514	0.0299125	402.514	0.0867882	402.514	0.232973	402.514	0.167357	402.514	0.128991
402.011	0.0311728	402.011	0.0867879	402.011	0.235429	402.011	0.17064	402.011	0.131712
401.508	0.0295514	401.508	0.0880709	401.508	0.233403	401.508	0.171879	401.508	0.130407
401.005	0.0326709	401.005	0.0868677	401.005	0.238317	401.005	0.172632	401.005	0.130663
400.502	0.0298118	400.502	0.0881924	400.502	0.23659	400.502	0.171578	400.502	0.130815
399.999	0.0306592	399.999	0.0876775	399.999	0.237486	399.999	0.174069	399.999	0.13504
399.495	0.0297565	399.495	0.0867245	399.495	0.237847	399.495	0.172949	399.495	0.132671
398.992	0.0311352	398.992	0.0857637	398.992	0.239064	398.992	0.17443	398.992	0.132859
398.489	0.0316789	398.489	0.0852088	398.489	0.239787	398.489	0.171856	398.489	0.131768
397.986	0.0320294	397.986	0.089051	397.986	0.241427	397.986	0.17625	397.986	0.136793
397.482	0.0314073	397.482	0.089417	397.482	0.239478	397.482	0.176759	397.482	0.136657
397.018	0.032712	397.018	0.0880597	397.018	0.24444	397.018	0.176668	397.018	0.137363
396.514	0.0303671	396.514	0.0877951	396.514	0.244361	396.514	0.171699	396.514	0.136571
396.011	0.031167	396.011	0.0899475	396.011	0.243585	396.011	0.178245	396.011	0.137149
395.507	0.0323994	395.507	0.0880918	395.507	0.245189	395.507	0.174707	395.507	0.136644
395.004	0.0292308	395.004	0.0889892	395.004	0.24198	395.004	0.1773	395.004	0.136773
394.5	0.0278814	394.5	0.0865376	394.5	0.244089	394.5	0.177288	394.5	0.13654
393.996	0.027788	393.996	0.0827772	393.996	0.244057	393.996	0.176889	393.996	0.139681
393.493	0.0298442	393.493	0.0885288	393.493	0.249968	393.493	0.182557	393.493	0.139283
392.989	0.0295235	392.989	0.0848582	392.989	0.248955	392.989	0.181659	392.989	0.141168
392.485	0.0300267	392.485	0.0898656	392.485	0.251907	392.485	0.184394	392.485	0.1407
391.981	0.0285199	391.981	0.0873731	391.981	0.249346	391.981	0.182035	391.981	0.139395
391.516	0.0282133	391.516	0.0867529	391.516	0.248771	391.516	0.179182	391.516	0.139191
391.012	0.0271299	391.012	0.0850202	391.012	0.2495	391.012	0.181963	391.012	0.141758
390.509	0.0303473	390.509	0.0859157	390.509	0.25435	390.509	0.187177	390.509	0.142845
390.005	0.0313624	390.005	0.0901151	390.005	0.256966	390.005	0.189751	390.005	0.144225
389.501	0.0325934	389.501	0.0918498	389.501	0.253106	389.501	0.18912	389.501	0.148333
388.997	0.0309948	388.997	0.0875008	388.997	0.256695	388.997	0.187469	388.997	0.147163
388.493	0.0294425	388.493	0.0885237	388.493	0.25989	388.493	0.189268	388.493	0.147424
387.988	0.0319845	387.988	0.0914187	387.988	0.257616	387.988	0.193306	387.988	0.14703
387.484	0.0315989	387.484	0.0904237	387.484	0.260014	387.484	0.194634	387.484	0.146621
387.019	0.0293423	387.019	0.0893975	387.019	0.262454	387.019	0.194334	387.019	0.147259
386.515	0.033515	386.515	0.0895061	386.515	0.26095	386.515	0.1939	386.515	0.146936
386.01	0.0346038	386.01	0.0895274	386.01	0.265784	386.01	0.198355	386.01	0.149765
385.506	0.0332483	385.506	0.0929476	385.506	0.265226	385.506	0.19589	385.506	0.151447
385.002	0.0325799	385.002	0.0944377	385.002	0.265133	385.002	0.197601	385.002	0.149824
384.497	0.0320583	384.497	0.0951848	384.497	0.269218	384.497	0.200325	384.497	0.153218
383.993	0.0326633	383.993	0.0932612	383.993	0.269031	383.993	0.200878	383.993	0.15634
383.488	0.0344044	383.488	0.0916208	383.488	0.272735	383.488	0.202065	383.488	0.155175
382.984	0.0327008	382.984	0.0943604	382.984	0.27379	382.984	0.200839	382.984	0.15625
382.518	0.0355505	382.518	0.0954091	382.518	0.275331	382.518	0.20385	382.518	0.159432
382.014	0.0360794	382.014	0.0946492	382.014	0.276293	382.014	0.208373	382.014	0.159571
381.509	0.0370154	381.509	0.096425	381.509	0.278194	381.509	0.208109	381.509	0.1604
381.004	0.0378169	381.004	0.0977108	381.004	0.282919	381.004	0.21117	381.004	0.163389
380.5	0.037053	380.5	0.0974515	380.5	0.282637	380.5	0.211995	380.5	0.164577
379.995	0.0384892	379.995	0.0993649	379.995	0.284483	379.995	0.214278	379.995	0.164203
379.49	0.0378684	379.49	0.100466	379.49	0.283989	379.49	0.214492	379.49	0.168254
378.985	0.0379943	378.985	0.100053	378.985	0.288719	378.985	0.215086	378.985	0.167157
378.519	0.0376189	378.519	0.0979781	378.519	0.28686	378.519	0.217174	378.519	0.17004
378.014	0.0368141	378.014	0.0972032	378.014	0.286796	378.014	0.215412	378.014	0.167758
377.51	0.0383521	377.51	0.0953431	377.51	0.288803	377.51	0.217171	377.51	0.167976
377.005	0.0384603	377.005	0.0977714	377.005	0.290617	377.005	0.220268	377.005	0.172279
376.5	0.0381492	376.5	0.0991391	376.5	0.292874	376.5	0.221803	376.5	0.171727
375.995	0.0421101	375.995	0.102045	375.995	0.297566	375.995	0.225	375.995	0.178076
375.489	0.0444455	375.489	0.104696	375.489	0.299327	375.489	0.227659	375.489	0.181481
374.984	0.0429195	374.984	0.105376	374.984	0.302056	374.984	0.230546	374.984	0.182648
374.518	0.0440808	374.518	0.1038	374.518	0.303586	374.518	0.234819	374.518	0.180965
374.013	0.0444893	374.013	0.102709	374.013	0.304717	374.013	0.232754	374.013	0.181979
373.508	0.0459089	373.508	0.104515	373.508	0.307965	373.508	0.232956	373.508	0.186855
373.002	0.0474428	373.002	0.105737	373.002	0.308822	373.002	0.238247	373.002	0.186399
372.497	0.0477285	372.497	0.10777	372.497	0.312359	372.497	0.240233	372.497	0.18898
371.992	0.0484736	371.992	0.107524	371.992	0.316249	371.992	0.241901	371.992	0.189187
371.486	0.0496097	371.486	0.110922	371.486	0.314547	371.486	0.242485	371.486	0.19115
370.981	0.0482415	370.981	0.111777	370.981	0.315889	370.981	0.244055	370.981	0.19276
370.514	0.0504042	370.514	0.110693	370.514	0.319039	370.514	0.24551	370.514	0.19447
370.009	0.0498384	370.009	0.1103	370.009	0.322619	370.009	0.246896	370.009	0.199311
369.503	0.0502051	369.503	0.112539	369.503	0.323196	369.503	0.252421	369.503	0.198554
368.998	0.0500968	368.998	0.115439	368.998	0.324273	368.998	0.252421	368.998	0.199508
368.492	0.0528305	368.492	0.11201	368.492	0.326135	368.492	0.254045	368.492	0.201295
367.987	0.0530557	367.987	0.114427	367.987	0.329253	367.987	0.253227	367.987	0.205878
367.481	0.0510494	367.481	0.115203	367.481	0.329929	367.481	0.254831	367.481	0.204096
367.014	0.0496985	367.014	0.112621	367.014	0.331648	367.014	0.254046	367.014	0.2065
366.508	0.0505722	366.508	0.11512	366.508	0.331705	366.508	0.255171	366.508	0.20526
366.003	0.0505821	366.003	0.116461	366.003	0.332172	366.003	0.259582	366.003	0.207791
365.497	0.0530048	365.497	0.115085	365.497	0.339037	365.497	0.26177	365.497	0.209258
364.991	0.0509586	364.991	0.114105	364.991	0.339673	364.991	0.261537	364.991	0.211384
364.485	0.0534587	364.485	0.115357	364.485	0.338769	364.485	0.262981	364.485	0.212121
364.018	0.0509891	364.018	0.114309	364.018	0.341164	364.018	0.263673	364.018	0.214113
363.512	0.0527066	363.512	0.117485	363.512	0.343511	363.512	0.262855	363.512	0.213698
363.006	0.0514239	363.006	0.114413	363.006	0.343267	363.006	0.264906	363.006	0.21374
362.5	0.0531659	362.5	0.113365	362.5	0.343375	362.5	0.267954	362.5	0.215077
361.994	0.0502761	361.994	0.113861	361.994	0.344255	361.994	0.264286	361.994	0.211596
361.488	0.0478376	361.488	0.111727	361.488	0.345906	361.488	0.26346	361.488	0.211546
360.982	0.0518909	360.982	0.111464	360.982	0.344807	360.982	0.268509	360.982	0.215619
360.514	0.0507406	360.514	0.114705	360.514	0.352414	360.514	0.27145	360.514	0.218547
360.008	0.0491049	360.008	0.115551	360.008	0.351397	360.008	0.27516	360.008	0.221542
359.502	0.0528008	359.502	0.114728	359.502	0.353927	359.502	0.271307	359.502	0.221994
358.996	0.0502575	358.996	0.119476	358.996	0.356335	358.996	0.276571	358.996	0.222226
358.489	0.0537686	358.489	0.116422	358.489	0.356904	358.489	0.278181	358.489	0.224897
357.983	0.0529	357.983	0.115438	357.983	0.355787	357.983	0.275103	357.983	0.2237
357.515	0.0507788	357.515	0.114607	357.515	0.355584	357.515	0.27598	357.515	0.224708
357.009	0.05108	357.009	0.116769	357.009	0.358733	357.009	0.279054	357.009	0.22477
356.502	0.0507537	356.502	0.115243	356.502	0.362892	356.502	0.282377	356.502	0.226026
355.996	0.0557903	355.996	0.11924	355.996	0.367201	355.996	0.286954	355.996	0.227407
355.489	0.0560203	355.489	0.120304	355.489	0.368613	355.489	0.288217	355.489	0.229723
354.983	0.0527718	354.983	0.118905	354.983	0.371765	354.983	0.284958	354.983	0.231468
354.515	0.0543796	354.515	0.118497	354.515	0.371286	354.515	0.287336	354.515	0.23558
354.008	0.0517787	354.008	0.120547	354.008	0.372107	354.008	0.293244	354.008	0.235066
353.502	0.05491	353.502	0.116921	353.502	0.375833	353.502	0.291262	353.502	0.233995
352.995	0.0572929	352.995	0.117664	352.995	0.379603	352.995	0.297189	352.995	0.236409
352.488	0.0567125	352.488	0.119559	352.488	0.37703	352.488	0.294363	352.488	0.23754
351.981	0.0552045	351.981	0.120538	351.981	0.381349	351.981	0.296052	351.981	0.239402
351.514	0.0587078	351.514	0.123367	351.514	0.383063	351.514	0.298465	351.514	0.24221
351.007	0.054266	351.007	0.121979	351.007	0.382872	351.007	0.301996	351.007	0.24294
350.5	0.0552369	350.5	0.122244	350.5	0.387923	350.5	0.304216	350.5	0.240055
349.993	0.0544638	349.993	0.12142	349.993	0.390117	349.993	0.303918	349.993	0.244663
349.486	0.0555554	349.486	0.123926	349.486	0.392444	349.486	0.304393	349.486	0.245272
349.018	0.0568343	349.018	0.124386	349.018	0.39397	349.018	0.304896	349.018	0.248483
348.511	0.0561947	348.511	0.12224	348.511	0.395882	348.511	0.30798	348.511	0.248348
348.004	0.0577351	348.004	0.12424	348.004	0.397547	348.004	0.310489	348.004	0.250548
347.497	0.0556896	347.497	0.126709	347.497	0.397626	347.497	0.309114	347.497	0.250468
346.989	0.0563874	346.989	0.122419	346.989	0.398283	346.989	0.310104	346.989	0.250256
346.482	0.0555245	346.482	0.124164	346.482	0.400207	346.482	0.312712	346.482	0.25081
346.014	0.0554866	346.014	0.121385	346.014	0.39891	346.014	0.313569	346.014	0.252086
345.507	0.0561777	345.507	0.123455	345.507	0.400388	345.507	0.311056	345.507	0.251368
345	0.0542245	345	0.121313	345	0.402519	345	0.310654	345	0.252905
344.492	0.0537623	344.492	0.121173	344.492	0.403559	344.492	0.315167	344.492	0.253697
343.985	0.0544645	343.985	0.120828	343.985	0.405685	343.985	0.317228	343.985	0.254082
343.516	0.0551774	343.516	0.124427	343.516	0.410996	343.516	0.318723	343.516	0.253919
343.009	0.0538438	343.009	0.126661	343.009	0.413075	343.009	0.320875	343.009	0.261163
342.502	0.0568116	342.502	0.127955	342.502	0.410958	342.502	0.324766	342.502	0.259917
341.994	0.058304	341.994	0.124077	341.994	0.413453	341.994	0.324243	341.994	0.263752
341.487	0.054562	341.487	0.128116	341.487	0.415646	341.487	0.32376	341.487	0.25991
341.018	0.0574763	341.018	0.125478	341.018	0.417611	341.018	0.326739	341.018	0.259936
340.51	0.0576471	340.51	0.130088	340.51	0.420779	340.51	0.328313	340.51	0.264896
340.003	0.0583883	340.003	0.129269	340.003	0.421667	340.003	0.326792	340.003	0.262382
339.495	0.0563815	339.495	0.128247	339.495	0.422612	339.495	0.329787	339.495	0.264794
338.987	0.0546091	338.987	0.126279	338.987	0.421656	338.987	0.331471	338.987	0.268416
338.519	0.0576483	338.519	0.128676	338.519	0.422959	338.519	0.331764	338.519	0.266487
338.011	0.0546394	338.011	0.128017	338.011	0.426538	338.011	0.332508	338.011	0.268179
337.503	0.0538283	337.503	0.126088	337.503	0.427851	337.503	0.333367	337.503	0.268362
336.995	0.0582885	336.995	0.128164	336.995	0.427933	336.995	0.334361	336.995	0.269364
336.487	0.0566118	336.487	0.127403	336.487	0.42995	336.487	0.337118	336.487	0.271027
336.019	0.0563754	336.019	0.128347	336.019	0.431798	336.019	0.338515	336.019	0.272903
335.511	0.0546763	335.511	0.129574	335.511	0.433288	335.511	0.334835	335.511	0.272165
335.003	0.05614	335.003	0.130826	335.003	0.433288	335.003	0.337177	335.003	0.273668
334.495	0.0582214	334.495	0.131644	334.495	0.43462	334.495	0.341649	334.495	0.274347
333.987	0.055472	333.987	0.128302	333.987	0.438306	333.987	0.342887	333.987	0.273943
333.518	0.0546991	333.518	0.12692	333.518	0.437574	333.518	0.342745	333.518	0.27498
333.009	0.0546859	333.009	0.12864	333.009	0.437826	333.009	0.342332	333.009	0.276601
332.501	0.0550306	332.501	0.127869	332.501	0.441356	332.501	0.345129	332.501	0.277084
331.993	0.0568858	331.993	0.128118	331.993	0.440724	331.993	0.349078	331.993	0.279477
331.485	0.0540132	331.485	0.131247	331.485	0.44415	331.485	0.351366	331.485	0.279279
331.016	0.0567972	331.016	0.128034	331.016	0.445832	331.016	0.348926	331.016	0.282907
330.508	0.0550443	330.508	0.131496	330.508	0.446154	330.508	0.35588	330.508	0.28329
329.999	0.0573526	329.999	0.129985	329.999	0.450159	329.999	0.352976	329.999	0.283191
329.491	0.0545007	329.491	0.129482	329.491	0.450408	329.491	0.354606	329.491	0.282068
328.982	0.054374	328.982	0.1308	328.982	0.451444	328.982	0.355199	328.982	0.282577
328.513	0.0562435	328.513	0.131395	328.513	0.45544	328.513	0.356562	328.513	0.285066
328.005	0.0562271	328.005	0.132299	328.005	0.457094	328.005	0.356435	328.005	0.286543
327.496	0.0557554	327.496	0.133588	327.496	0.457219	327.496	0.35959	327.496	0.287186
326.988	0.0577704	326.988	0.132415	326.988	0.459254	326.988	0.362207	326.988	0.289135
326.518	0.0552196	326.518	0.131134	326.518	0.458806	326.518	0.363333	326.518	0.287408
326.01	0.0567573	326.01	0.132615	326.01	0.459159	326.01	0.365135	326.01	0.292734
325.501	0.0561194	325.501	0.131419	325.501	0.462318	325.501	0.365669	325.501	0.292858
324.993	0.0563132	324.993	0.135105	324.993	0.462553	324.993	0.369211	324.993	0.292758
324.484	0.0525532	324.484	0.133765	324.484	0.465296	324.484	0.367671	324.484	0.293863
324.014	0.0525934	324.014	0.132048	324.014	0.466245	324.014	0.369588	324.014	0.293482
323.506	0.0539302	323.506	0.13155	323.506	0.468239	323.506	0.372601	323.506	0.294517
322.997	0.0553051	322.997	0.132353	322.997	0.469945	322.997	0.372307	322.997	0.297137
322.488	0.0556821	322.488	0.134672	322.488	0.474756	322.488	0.376632	322.488	0.301233
322.018	0.0603636	322.018	0.141242	322.018	0.473884	322.018	0.380685	322.018	0.300389
321.509	0.0583288	321.509	0.1407	321.509	0.475167	321.509	0.37816	321.509	0.303177
321	0.0614805	321	0.139493	321	0.478826	321	0.383864	321	0.303474
320.492	0.0601079	320.492	0.140568	320.492	0.482041	320.492	0.383852	320.492	0.306232
319.983	0.0600446	319.983	0.140405	319.983	0.483753	319.983	0.383848	319.983	0.306312
319.513	0.0618669	319.513	0.138915	319.513	0.482975	319.513	0.387097	319.513	0.305952
319.004	0.0613155	319.004	0.140539	319.004	0.483138	319.004	0.386848	319.004	0.306691
318.495	0.0609128	318.495	0.139053	318.495	0.486357	318.495	0.388628	318.495	0.310236
317.986	0.0630689	317.986	0.14214	317.986	0.489339	317.986	0.393532	317.986	0.312263
317.516	0.065085	317.516	0.14542	317.516	0.492811	317.516	0.395344	317.516	0.313678
317.006	0.0648943	317.006	0.144855	317.006	0.49519	317.006	0.3933	317.006	0.314009
316.497	0.0636379	316.497	0.143985	316.497	0.497643	316.497	0.399377	316.497	0.315924
315.988	0.0621812	315.988	0.145893	315.988	0.498647	315.988	0.399621	315.988	0.317401
315.518	0.0613051	315.518	0.142679	315.518	0.496996	315.518	0.400394	315.518	0.319134
315.009	0.0598993	315.009	0.144974	315.009	0.498364	315.009	0.403199	315.009	0.320068
314.499	0.0604897	314.499	0.143643	314.499	0.505588	314.499	0.403155	314.499	0.320171
313.99	0.0652568	313.99	0.146374	313.99	0.504986	313.99	0.40341	313.99	0.323527
313.481	0.0672834	313.481	0.152704	313.481	0.508853	313.481	0.409643	313.481	0.327753
313.01	0.0689875	313.01	0.153007	313.01	0.51345	313.01	0.414801	313.01	0.330298
312.501	0.06428	312.501	0.151245	312.501	0.514726	312.501	0.420836	312.501	0.332703
311.991	0.0665025	311.991	0.153824	311.991	0.513818	311.991	0.417556	311.991	0.334326
311.482	0.0672448	311.482	0.156761	311.482	0.52105	311.482	0.422781	311.482	0.335517
311.012	0.0686637	311.012	0.161065	311.012	0.527013	311.012	0.425849	311.012	0.337806
310.502	0.0670565	310.502	0.162316	310.502	0.530165	310.502	0.428708	310.502	0.339664
309.992	0.0697583	309.992	0.164867	309.992	0.53196	309.992	0.433037	309.992	0.34553
309.483	0.0669493	309.483	0.166987	309.483	0.533776	309.483	0.435672	309.483	0.348511
309.012	0.0681079	309.012	0.168395	309.012	0.540047	309.012	0.441281	309.012	0.349658
308.503	0.0677445	308.503	0.170161	308.503	0.544338	308.503	0.445238	308.503	0.356155
307.993	0.0671893	307.993	0.177349	307.993	0.548873	307.993	0.449571	307.993	0.360371
307.483	0.0688533	307.483	0.184449	307.483	0.557939	307.483	0.45846	307.483	0.363485
307.013	0.0721023	307.013	0.18608	307.013	0.56145	307.013	0.466017	307.013	0.371237
306.503	0.0722636	306.503	0.1907	306.503	0.571115	306.503	0.47234	306.503	0.38245
305.993	0.0698653	305.993	0.203507	305.993	0.579076	305.993	0.478322	305.993	0.392294
305.483	0.0706736	305.483	0.2117	305.483	0.590841	305.483	0.492364	305.483	0.399658
305.012	0.0748363	305.012	0.214677	305.012	0.601463	305.012	0.502738	305.012	0.409614
304.502	0.0711131	304.502	0.232605	304.502	0.614209	304.502	0.513194	304.502	0.421318
303.993	0.0744461	303.993	0.242609	303.993	0.626373	303.993	0.529526	303.993	0.433549
303.483	0.0738049	303.483	0.255675	303.483	0.643456	303.483	0.543757	303.483	0.448706
303.012	0.0746893	303.012	0.268378	303.012	0.659368	303.012	0.556431	303.012	0.462495
302.502	0.0749924	302.502	0.288386	302.502	0.67912	302.502	0.578223	302.502	0.482031
301.992	0.0718077	301.992	0.304313	301.992	0.699546	301.992	0.59113	301.992	0.498254
301.481	0.0758859	301.481	0.319707	301.481	0.716196	301.481	0.615331	301.481	0.517003
301.011	0.074609	301.011	0.345061	301.011	0.742651	301.011	0.640604	301.011	0.543696
300.5	0.0735172	300.5	0.37135	300.5	0.769989	300.5	0.666016	300.5	0.566633

## Sheet: Figure 2e
Notes on sample preperation:
1. Samples were digested in 50% HNO3 at 85°C.
2. Sample dilution factor (DF) = 10.
3. Values are averages for 3 replicates
		54 Fe [ He ]	56 Fe [ He ]	57 Fe [ He ]
	Sample Name	Conc. (ppb)	Conc. (ppb)	Conc. (ppb)	average [Fe], ppb	average [Fe], µM	[sample], µM	[Fe]:[sample]	[Fe]:[sample] (average)
	WT-apo 1	44.8027	50.1147	40.2111	45.0428	8.04337	30.68	0.26217	0.237765
	WT-apo 2	38.9177	43.0423	34.3867	38.7822	6.9254		0.22573
	WT-apo 3	38.8467	43.6591	33.6678	38.7245	6.9151		0.225394
	WT+cluster 1	526.119	490.599	487.909	501.542	89.5611	24.44	3.66453	3.69527
	WT+cluster 2	523.796	488.783	491.039	501.206	89.5011		3.66207
	WT+cluster 3	537.962	503.439	502.099	514.5	91.875		3.75921
	R285A/Q351A+cluster 1	270.775	317.308	255.407	281.164	50.2078	17.42	2.88219	2.76157
	R285A/Q351A+cluster 2	273.225	274.237	250.634	266.032	47.5058		2.72708
	R285A/Q351A+cluster 3	275.255	256.125	251.599	260.993	46.6059		2.67543
	R289A/R402A+cluster 1	332.79	305.009	304.898	314.232	56.1129	17.03	3.29494	2.94524
	R289A/R402A+cluster 2	274.102	254.764	256.253	261.706	46.7332		2.74417
	R289A/R402A+cluster 3	279.552	258.882	261.684	266.706	47.6261		2.7966
	R289A/R402A/Q351A+cluster 1	263.994	313.526	253.723	277.081	49.4788	17.03	2.90539	2.85218
	R289A/R402A/Q351A+cluster 2	263.516	292.567	246.6	267.561	47.7788		2.80556
	R289A/R402A/Q351A+cluster 3	267.989	297.08	249.064	271.377	48.4602		2.84558
